# Supplementary material for: Protein vicinal thiols as intrinsic probes of brain redox states in health, aging, and ischemia
Source: Metab Brain Dis. 2024 Jun 7;39(5):929–40. doi: 10.1007/s11011-024-01370-3 (PMC11233328; doi:10.1007/s11011-024-01370-3)
Supplement: Supplementary file 1 — Supplementary file1 (XLSX 24 kb) [file 11011_2024_1370_MOESM1_ESM.xlsx]

## Sheet: Sheet1
Identity	Accession No.	MW	SpC	Cys(ox)
Albumin OS=Rattus norvegicus OX=10116 GN=Alb PE=1 SV=2	sp|P02770|ALBU_RAT	69 kDa	95	76(S);86(S);99(S);104(S);105(S);125(S);192(S);193(S);201(S);224(S);289(S);302(S);303(S);340(S);416(S);461(S);462(S);485(S);500(S);501(S);511(S);538(S);591(S)
Serotransferrin OS=Rattus norvegicus OX=10116 GN=Tf PE=1 SV=3	sp|P12346|TRFE_RAT	76 kDa	57	28(S);58(S);67(S);137(S);246(S);260(S);350(S);363(S);471(S);596(S);693(S)
Prolow-density lipoprotein receptor-related protein 1 OS=Rattus norvegicus OX=10116 GN=Lrp1 PE=1 SV=1	sp|G3V928|LRP1_RAT	505 kDa	55	41(S);308(S)
Creatine kinase B-type OS=Rattus norvegicus OX=10116 GN=Ckb PE=1 SV=2	sp|P07335|KCRB_RAT	43 kDa	42	141(U);146(U)				SpC = spectral counts
Murinoglobulin-1 OS=Rattus norvegicus OX=10116 GN=Mug1 PE=2 SV=1	sp|Q03626|MUG1_RAT	165 kDa	40	269(S);595(S)
Actin, cytoplasmic 2 OS=Rattus norvegicus OX=10116 GN=Actg1 PE=1 SV=1	sp|P63259|ACTG_RAT	42 kDa	40	17(U);217(U)				Total proteins identified = 259
Heat shock cognate 71 kDa protein OS=Rattus norvegicus OX=10116 GN=Hspa8 PE=1 SV=1	sp|P63018|HSP7C_RAT (+1)	71 kDa	36	267(U)				Total Cys(ox) residues identified = 139
UDP-glucose:glycoprotein glucosyltransferase 1 OS=Rattus norvegicus OX=10116 GN=Uggt1 PE=1 SV=2	sp|Q9JLA3|UGGG1_RAT	176 kDa	36	121(U)				Functional classes of identified Cys(ox)
ATP synthase subunit alpha, mitochondrial OS=Rattus norvegicus OX=10116 GN=Atp5f1a PE=1 SV=2	sp|P15999|ATPA_RAT (+1)	60 kDa	33	nd				S (structural) = 78 (50.4%)
Calreticulin OS=Rattus norvegicus OX=10116 GN=Calr PE=1 SV=1	sp|P18418|CALR_RAT	48 kDa	32	105(S)				U (unspecified) = 57 (41.0%)
Transketolase OS=Rattus norvegicus OX=10116 GN=Tkt PE=1 SV=1	sp|P50137|TKT_RAT	68 kDa	31	468(U)				L (lipidation) = 1
Aconitate hydratase, mitochondrial OS=Rattus norvegicus OX=10116 GN=Aco2 PE=1 SV=2	sp|Q9ER34|ACON_RAT	85 kDa	30	nd				I (iron-sulfur) = 2
Aspartate aminotransferase, mitochondrial OS=Rattus norvegicus OX=10116 GN=Got2 PE=1 SV=2	sp|P00507|AATM_RAT	47 kDa	25	295(U)				C (catalytic) = 1
Heat shock 70 kDa protein 4 OS=Rattus norvegicus OX=10116 GN=Hspa4 PE=1 SV=1	sp|O88600|HSP74_RAT	94 kDa	24	449(U)
Synapsin-1 OS=Rattus norvegicus OX=10116 GN=Syn1 PE=1 SV=3	sp|P09951|SYN1_RAT	74 kDa	24	nd
Alpha-1-macroglobulin OS=Rattus norvegicus OX=10116 GN=A1m PE=1 SV=1	sp|Q63041|A1M_RAT	167 kDa	24	277(S);286(S);298(S)
Sodium/potassium-transporting ATPase subunit alpha-3 OS=Rattus norvegicus OX=10116 GN=Atp1a3 PE=1 SV=2	sp|P06687|AT1A3_RAT	112 kDa	22	nd
Elongation factor 1-alpha 2 OS=Rattus norvegicus OX=10116 GN=Eef1a2 PE=1 SV=1	sp|P62632|EF1A2_RAT	50 kDa	22	nd
Fructose-bisphosphate aldolase A OS=Rattus norvegicus OX=10116 GN=Aldoa PE=1 SV=2	sp|P05065|ALDOA_RAT	39 kDa	22	nd
Dihydropyrimidinase-related protein 2 OS=Rattus norvegicus OX=10116 GN=Dpysl2 PE=1 SV=1	sp|P47942|DPYL2_RAT	62 kDa	22	248(U)
Heat shock protein HSP 90-alpha OS=Rattus norvegicus OX=10116 GN=Hsp90aa1 PE=1 SV=3	sp|P82995|HS90A_RAT	85 kDa	22	nd
Amyloid-beta precursor protein OS=Rattus norvegicus OX=10116 GN=App PE=1 SV=2	sp|P08592|A4_RAT	87 kDa	21	nd
Ubiquitin-like modifier-activating enzyme 1 OS=Rattus norvegicus OX=10116 GN=Uba1 PE=1 SV=1	sp|Q5U300|UBA1_RAT	118 kDa	21	179(U);234(U);632(U)
Dihydropyrimidinase-related protein 3 OS=Rattus norvegicus OX=10116 GN=Dpysl3 PE=1 SV=2	sp|Q62952|DPYL3_RAT	62 kDa	21	nd
60 kDa heat shock protein, mitochondrial OS=Rattus norvegicus OX=10116 GN=Hspd1 PE=1 SV=1	sp|P63039|CH60_RAT	61 kDa	21	nd
Golgi apparatus protein 1 OS=Rattus norvegicus OX=10116 GN=Glg1 PE=1 SV=1	sp|Q62638|GSLG1_RAT (+1)	134 kDa	20	283(U);316(U);444(U);534(U);631(U);884(U);895(U);942(U);976(U);1071(U)
L-lactate dehydrogenase B chain OS=Rattus norvegicus OX=10116 GN=Ldhb PE=1 SV=2	sp|P42123|LDHB_RAT	37 kDa	19	nd
Protein disulfide-isomerase OS=Rattus norvegicus OX=10116 GN=P4hb PE=1 SV=2	sp|P04785|PDIA1_RAT	57 kDa	19	nd
Dihydrolipoyl dehydrogenase, mitochondrial OS=Rattus norvegicus OX=10116 GN=Dld PE=1 SV=1	sp|Q6P6R2|DLDH_RAT	54 kDa	19	nd
Stress-70 protein, mitochondrial OS=Rattus norvegicus OX=10116 GN=Hspa9 PE=1 SV=3	sp|P48721|GRP75_RAT (+1)	74 kDa	18	nd
Malate dehydrogenase, mitochondrial OS=Rattus norvegicus OX=10116 GN=Mdh2 PE=1 SV=2	sp|P04636|MDHM_RAT	36 kDa	18	93(U);212(U)
Sodium/potassium-transporting ATPase subunit alpha-2 OS=Rattus norvegicus OX=10116 GN=Atp1a2 PE=1 SV=1	sp|P06686|AT1A2_RAT	112 kDa	17	nd
Heat shock protein HSP 90-beta OS=Rattus norvegicus OX=10116 GN=Hsp90ab1 PE=1 SV=4	sp|P34058|HS90B_RAT	83 kDa	17	nd
Myelin proteolipid protein OS=Rattus norvegicus OX=10116 GN=Plp1 PE=1 SV=2	sp|P60203|MYPR_RAT	30 kDa	17	141(L);201(S);220(S);228(S)
Elongation factor 1-alpha 1 OS=Rattus norvegicus OX=10116 GN=Eef1a1 PE=2 SV=1	sp|P62630|EF1A1_RAT (+1)	50 kDa	17	nd
Calsyntenin-1 OS=Rattus norvegicus OX=10116 GN=Clstn1 PE=1 SV=1	sp|Q6Q0N0|CSTN1_RAT	106 kDa	17	232(U);304(U);396(U);528(U);532(U);765(U)
Malate dehydrogenase, cytoplasmic OS=Rattus norvegicus OX=10116 GN=Mdh1 PE=1 SV=3	sp|O88989|MDHC_RAT	36 kDa	16	137(U)
Neurexin-1 OS=Rattus norvegicus OX=10116 GN=Nrxn1 PE=1 SV=3	sp|Q63372|NRX1A_RAT	168 kDa	16	nd
Sodium/potassium-transporting ATPase subunit alpha-1 OS=Rattus norvegicus OX=10116 GN=Atp1a1 PE=1 SV=1	sp|P06685|AT1A1_RAT	113 kDa	16	nd
Elongation factor 2 OS=Rattus norvegicus OX=10116 GN=Eef2 PE=1 SV=4	sp|P05197|EF2_RAT	95 kDa	15	nd
ATP synthase subunit beta, mitochondrial OS=Rattus norvegicus OX=10116 GN=Atp5f1b PE=1 SV=2	sp|P10719|ATPB_RAT (+1)	56 kDa	15	nd
SPARC-like protein 1 OS=Rattus norvegicus OX=10116 GN=Sparcl1 PE=1 SV=1	sp|P24054|SPRL1_RAT (+1)	71 kDa	15	460(S);596(S)
Transitional endoplasmic reticulum ATPase OS=Rattus norvegicus OX=10116 GN=Vcp PE=1 SV=3	sp|P46462|TERA_RAT	89 kDa	15	nd
Endoplasmin OS=Rattus norvegicus OX=10116 GN=Hsp90b1 PE=1 SV=2	sp|Q66HD0|ENPL_RAT (+1)	93 kDa	15	nd
L-lactate dehydrogenase A chain OS=Rattus norvegicus OX=10116 GN=Ldha PE=1 SV=1	sp|P04642|LDHA_RAT	36 kDa	15	nd
Rab GDP dissociation inhibitor alpha OS=Rattus norvegicus OX=10116 GN=Gdi1 PE=1 SV=1	sp|P50398|GDIA_RAT	51 kDa	14	302(U)
NADH-ubiquinone oxidoreductase 75 kDa subunit, mitochondrial OS=Rattus norvegicus OX=10116 GN=Ndufs1 PE=1 SV=1	sp|Q66HF1|NDUS1_RAT	79 kDa	14	64(I);75(I)
Endoplasmic reticulum chaperone BiP OS=Rattus norvegicus OX=10116 GN=Hspa5 PE=1 SV=1	sp|P06761|BIP_RAT	72 kDa	14	nd
Alpha-2-macroglobulin OS=Rattus norvegicus OX=10116 GN=A2m PE=2 SV=2	sp|P06238|A2MG_RAT	164 kDa	13	nd
Aspartate aminotransferase, cytoplasmic OS=Rattus norvegicus OX=10116 GN=Got1 PE=1 SV=3	sp|P13221|AATC_RAT	46 kDa	13	391(U)
Alpha-2-HS-glycoprotein OS=Rattus norvegicus OX=10116 GN=Ahsg PE=1 SV=2	sp|P24090|FETUA_RAT	38 kDa	13	149(S);219(S);230(S);247(S);343(U)
Clathrin coat assembly protein AP180 OS=Rattus norvegicus OX=10116 GN=Snap91 PE=1 SV=1	sp|Q05140|AP180_RAT	94 kDa	13	nd
Reticulon-4 OS=Rattus norvegicus OX=10116 GN=Rtn4 PE=1 SV=1	sp|Q9JK11|RTN4_RAT (+1)	126 kDa	13	nd
Hemoglobin subunit alpha-1/2 OS=Rattus norvegicus OX=10116 GN=Hba1 PE=1 SV=3	sp|P01946|HBA_RAT	15 kDa	12	nd
Cathepsin D OS=Rattus norvegicus OX=10116 GN=Ctsd PE=1 SV=1	sp|P24268|CATD_RAT (+1)	45 kDa	12	nd
14-3-3 protein zeta/delta OS=Rattus norvegicus OX=10116 GN=Ywhaz PE=1 SV=1	sp|P63102|1433Z_RAT	28 kDa	12	nd
2-oxoglutarate dehydrogenase, mitochondrial OS=Rattus norvegicus OX=10116 GN=Ogdh PE=1 SV=1	sp|Q5XI78|ODO1_RAT	116 kDa	12	nd
Dihydropyrimidinase-related protein 1 OS=Rattus norvegicus OX=10116 GN=Crmp1 PE=1 SV=1	sp|Q62950|DPYL1_RAT	62 kDa	12	nd
Carboxypeptidase E OS=Rattus norvegicus OX=10116 GN=Cpe PE=1 SV=1	sp|P15087|CBPE_RAT	53 kDa	12	nd
Hemoglobin subunit beta-1 OS=Rattus norvegicus OX=10116 GN=Hbb PE=1 SV=3	sp|P02091|HBB1_RAT (+1)	16 kDa	11	nd
Prosaposin OS=Rattus norvegicus OX=10116 GN=Psap PE=1 SV=1	sp|P10960|SAP_RAT (+1)	61 kDa	11	25(U);33(U);197(S);200(S);240(S)
Neuronal pentraxin-1 OS=Rattus norvegicus OX=10116 GN=Nptx1 PE=1 SV=1	sp|P47971|NPTX1_RAT (+1)	47 kDa	11	89(S)
14-3-3 protein gamma OS=Rattus norvegicus OX=10116 GN=Ywhag PE=1 SV=2	sp|P61983|1433G_RAT	28 kDa	11	nd
Fructose-bisphosphate aldolase C OS=Rattus norvegicus OX=10116 GN=Aldoc PE=1 SV=3	sp|P09117|ALDOC_RAT (+1)	39 kDa	11	nd
Calnexin OS=Rattus norvegicus OX=10116 GN=Canx PE=1 SV=1	sp|P35565|CALX_RAT	67 kDa	10	nd
Neurocan core protein OS=Rattus norvegicus OX=10116 GN=Ncan PE=1 SV=1	sp|P55067|NCAN_RAT (+1)	136 kDa	10	nd
V-type proton ATPase subunit B, brain isoform OS=Rattus norvegicus OX=10116 GN=Atp6v1b2 PE=1 SV=1	sp|P62815|VATB2_RAT	57 kDa	10	nd
Plasminogen OS=Rattus norvegicus OX=10116 GN=Plg PE=2 SV=2	sp|Q01177|PLMN_RAT	91 kDa	10	73(S)
Neurexin-3 OS=Rattus norvegicus OX=10116 GN=Nrxn3 PE=1 SV=1	sp|Q07310|NRX3A_RAT	174 kDa	10	nd
Adenylyl cyclase-associated protein 1 OS=Rattus norvegicus OX=10116 GN=Cap1 PE=1 SV=3	sp|Q08163|CAP1_RAT	52 kDa	10	426(U)
Peroxiredoxin-1 OS=Rattus norvegicus OX=10116 GN=Prdx1 PE=1 SV=1	sp|Q63716|PRDX1_RAT (+1)	22 kDa	10	nd
Reticulon-3 OS=Rattus norvegicus OX=10116 GN=Rtn3 PE=1 SV=1	sp|Q6RJR6|RTN3_RAT	102 kDa	10	nd
Neuronal membrane glycoprotein M6-a OS=Rattus norvegicus OX=10116 GN=Gpm6a PE=1 SV=1	sp|Q812E9|GPM6A_RAT	31 kDa	10	192(U)
Citrate synthase, mitochondrial OS=Rattus norvegicus OX=10116 GN=Cs PE=1 SV=1	sp|Q8VHF5|CISY_RAT (+1)	52 kDa	10	101(U)
Guanine deaminase OS=Rattus norvegicus OX=10116 GN=Gda PE=1 SV=1	sp|Q9WTT6|GUAD_RAT (+1)	51 kDa	10	nd
Beta-hexosaminidase subunit beta OS=Rattus norvegicus OX=10116 GN=Hexb PE=2 SV=1	sp|Q6AXR4|HEXB_RAT	62 kDa	10	nd
Glucose-6-phosphate isomerase OS=Rattus norvegicus OX=10116 GN=Gpi PE=1 SV=1	sp|Q6P6V0|G6PI_RAT	63 kDa	10	nd
Fumarate hydratase, mitochondrial OS=Rattus norvegicus OX=10116 GN=Fh PE=1 SV=2	sp|P14408|FUMH_RAT	54 kDa	9	nd
Cytochrome b-c1 complex subunit 2, mitochondrial OS=Rattus norvegicus OX=10116 GN=Uqcrc2 PE=1 SV=2	sp|P32551|QCR2_RAT	48 kDa	9	nd
Triosephosphate isomerase OS=Rattus norvegicus OX=10116 GN=Tpi1 PE=1 SV=2	sp|P48500|TPIS_RAT	27 kDa	9	67(U)
4-aminobutyrate aminotransferase, mitochondrial OS=Rattus norvegicus OX=10116 GN=Abat PE=1 SV=3	sp|P50554|GABT_RAT	56 kDa	9	nd
Hemopexin OS=Rattus norvegicus OX=10116 GN=Hpx PE=1 SV=3	sp|P20059|HEMO_RAT	51 kDa	9	199(S);406(S);458(U)
Synaptojanin-1 OS=Rattus norvegicus OX=10116 GN=Synj1 PE=1 SV=3	sp|Q62910|SYNJ1_RAT (+1)	173 kDa	9	nd
Neuronal pentraxin receptor OS=Rattus norvegicus OX=10116 GN=Nptxr PE=1 SV=1	sp|O35764|NPTXR_RAT (+1)	52 kDa	9	488(U)
14-3-3 protein beta/alpha OS=Rattus norvegicus OX=10116 GN=Ywhab PE=1 SV=3	sp|P35213|1433B_RAT	28 kDa	9	nd
Arylsulfatase B OS=Rattus norvegicus OX=10116 GN=Arsb PE=2 SV=2	sp|P50430|ARSB_RAT	59 kDa	8	150(S);187(S)
Succinate dehydrogenase [ubiquinone] flavoprotein subunit, mitochondrial OS=Rattus norvegicus OX=10116 GN=Sdha PE=1 SV=1	sp|Q920L2|SDHA_RAT	72 kDa	8	nd
Catenin beta-1 OS=Rattus norvegicus OX=10116 GN=Ctnnb1 PE=1 SV=1	sp|Q9WU82|CTNB1_RAT (+1)	85 kDa	8	nd
Peptidylglycine alpha-amidating monooxygenase OS=Rattus norvegicus OX=10116 GN=Pam PE=1 SV=1	sp|P14925|AMD_RAT	109 kDa	8	227(S)
14-3-3 protein theta OS=Rattus norvegicus OX=10116 GN=Ywhaq PE=1 SV=1	sp|P68255|1433T_RAT	28 kDa	8	nd
Sodium/potassium-transporting ATPase subunit beta-1 OS=Rattus norvegicus OX=10116 GN=Atp1b1 PE=1 SV=1	sp|P07340|AT1B1_RAT	35 kDa	8	214(S)
14-3-3 protein eta OS=Rattus norvegicus OX=10116 GN=Ywhah PE=1 SV=2	sp|P68511|1433F_RAT (+1)	28 kDa	8	nd
Amyloid beta precursor like protein 2 OS=Rattus norvegicus OX=10116 GN=Aplp2 PE=1 SV=2	sp|P15943|APLP2_RAT (+2)	87 kDa	8	345(S)
Fetuin-B OS=Rattus norvegicus OX=10116 GN=Fetub PE=2 SV=2	sp|Q9QX79|FETUB_RAT (+1)	42 kDa	8	369(S)
Polyubiquitin-B OS=Rattus norvegicus OX=10116 GN=Ubb PE=1 SV=1	sp|P0CG51|UBB_RAT (+4)	34 kDa	8	nd
Bifunctional purine biosynthesis protein ATIC OS=Rattus norvegicus OX=10116 GN=Atic PE=1 SV=2	sp|O35567|PUR9_RAT	64 kDa	7	434(U)
Phosphoglycerate mutase 1 OS=Rattus norvegicus OX=10116 GN=Pgam1 PE=1 SV=4	sp|P25113|PGAM1_RAT	29 kDa	7	nd
Peroxiredoxin-2 OS=Rattus norvegicus OX=10116 GN=Prdx2 PE=1 SV=3	sp|P35704|PRDX2_RAT (+1)	22 kDa	7	nd
Contactin-1 OS=Rattus norvegicus OX=10116 GN=Cntn1 PE=1 SV=2	sp|Q63198|CNTN1_RAT	113 kDa	7	nd
Cytosolic non-specific dipeptidase OS=Rattus norvegicus OX=10116 GN=Cndp2 PE=1 SV=1	sp|Q6Q0N1|CNDP2_RAT	53 kDa	7	nd
Isoaspartyl peptidase/L-asparaginase OS=Rattus norvegicus OX=10116 GN=Asrgl1 PE=1 SV=1	sp|Q8VI04|ASGL1_RAT	34 kDa	7	nd
Synaptophysin OS=Rattus norvegicus OX=10116 GN=Syp PE=1 SV=1	sp|P07825|SYPH_RAT	33 kDa	7	81(U);178(U)
14-3-3 protein epsilon OS=Rattus norvegicus OX=10116 GN=Ywhae PE=1 SV=1	sp|P62260|1433E_RAT	29 kDa	7	nd
Synapsin-2 OS=Rattus norvegicus OX=10116 GN=Syn2 PE=1 SV=1	sp|Q63537|SYN2_RAT (+1)	63 kDa	7	nd
T-complex protein 1 subunit beta OS=Rattus norvegicus OX=10116 GN=Cct2 PE=1 SV=3	sp|Q5XIM9|TCPB_RAT	57 kDa	7	nd
Protein kinase C-binding protein NELL2 OS=Rattus norvegicus OX=10116 GN=Nell2 PE=2 SV=1	sp|Q62918|NELL2_RAT (+2)	91 kDa	7	334(U);407(S);413(S)
Amphiphysin OS=Rattus norvegicus OX=10116 GN=Amph PE=1 SV=1	sp|O08838|AMPH_RAT (+1)	75 kDa	7	nd
Vimentin OS=Rattus norvegicus OX=10116 GN=Vim PE=1 SV=2	sp|P31000|VIME_RAT (+1)	54 kDa	7	nd
Rho GDP-dissociation inhibitor 1 OS=Rattus norvegicus OX=10116 GN=Arhgdia PE=1 SV=1	sp|Q5XI73|GDIR1_RAT	23 kDa	7	nd
Glutamate dehydrogenase 1, mitochondrial OS=Rattus norvegicus OX=10116 GN=Glud1 PE=1 SV=2	sp|P10860|DHE3_RAT	61 kDa	7	nd
ERO1-like protein alpha OS=Rattus norvegicus OX=10116 GN=Ero1a PE=1 SV=1	sp|Q8R4A1|ERO1A_RAT	54 kDa	7	387(S);390(C)
Protein disulfide-isomerase A6 OS=Rattus norvegicus OX=10116 GN=Pdia6 PE=1 SV=2	sp|Q63081|PDIA6_RAT (+1)	48 kDa	7	nd
Carboxylesterase 1C OS=Rattus norvegicus OX=10116 GN=Ces1c PE=1 SV=3	sp|P10959|EST1C_RAT	60 kDa	6	nd
5'-3' exonuclease PLD3 OS=Rattus norvegicus OX=10116 GN=Pld3 PE=1 SV=1	sp|Q5FVH2|PLD3_RAT	54 kDa	6	nd
Leucine-rich glioma-inactivated protein 1 OS=Rattus norvegicus OX=10116 GN=Lgi1 PE=1 SV=1	sp|Q8K4Y5|LGI1_RAT	64 kDa	6	55(U)
Proteasome subunit alpha type-4 OS=Rattus norvegicus OX=10116 GN=Psma4 PE=1 SV=1	sp|P21670|PSA4_RAT	29 kDa	6	nd
Myelin-oligodendrocyte glycoprotein OS=Rattus norvegicus OX=10116 GN=Mog PE=1 SV=1	sp|Q63345|MOG_RAT (+1)	28 kDa	6	nd
Xaa-Pro dipeptidase OS=Rattus norvegicus OX=10116 GN=Pepd PE=2 SV=1	sp|Q5I0D7|PEPD_RAT	55 kDa	6	nd
Glyceraldehyde-3-phosphate dehydrogenase OS=Rattus norvegicus OX=10116 GN=Gapdh PE=1 SV=3	sp|P04797|G3P_RAT (+1)	36 kDa	6	nd
Voltage-dependent calcium channel subunit alpha-2/delta-1 OS=Rattus norvegicus OX=10116 GN=Cacna2d1 PE=1 SV=1	sp|P54290|CA2D1_RAT (+3)	124 kDa	6	nd
Vitamin D-binding protein OS=Rattus norvegicus OX=10116 GN=Gc PE=1 SV=3	sp|P04276|VTDB_RAT (+1)	54 kDa	6	220(S);273(S)
Teneurin-2 OS=Rattus norvegicus OX=10116 GN=Tenm2 PE=1 SV=2	sp|Q9R1K2|TEN2_RAT (+1)	307 kDa	6	nd
Septin-8 OS=Rattus norvegicus OX=10116 GN=Septin8 PE=1 SV=1	sp|B0BNF1|SEPT8_RAT (+2)	51 kDa	6	nd
DnaJ homolog subfamily B member 11 OS=Rattus norvegicus OX=10116 GN=Dnajb11 PE=2 SV=1	sp|Q6TUG0|DJB11_RAT	40 kDa	6	nd
Heat shock protein 105 kDa OS=Rattus norvegicus OX=10116 GN=Hsph1 PE=1 SV=1	sp|Q66HA8|HS105_RAT	96 kDa	6	nd
Cofilin-1 OS=Rattus norvegicus OX=10116 GN=Cfl1 PE=1 SV=3	sp|P45592|COF1_RAT	19 kDa	6	nd
Alpha-N-acetylgalactosaminidase OS=Rattus norvegicus OX=10116 GN=Naga PE=2 SV=1	sp|Q66H12|NAGAB_RAT	47 kDa	6	158(S)
Myelin basic protein OS=Rattus norvegicus OX=10116 GN=Mbp PE=1 SV=3	sp|P02688|MBP_RAT	22 kDa	6	nd
Alpha-adducin OS=Rattus norvegicus OX=10116 GN=Add1 PE=1 SV=2	sp|Q63028|ADDA_RAT (+1)	80 kDa	5	nd
Vascular cell adhesion protein 1 OS=Rattus norvegicus OX=10116 GN=Vcam1 PE=1 SV=1	sp|P29534|VCAM1_RAT	81 kDa	5	nd
Gamma-enolase OS=Rattus norvegicus OX=10116 GN=Eno2 PE=1 SV=2	sp|P07323|ENOG_RAT	47 kDa	5	119(U)
Palmitoyl-protein thioesterase 1 OS=Rattus norvegicus OX=10116 GN=Ppt1 PE=1 SV=1	sp|P45479|PPT1_RAT	34 kDa	5	nd
Multiple inositol polyphosphate phosphatase 1 OS=Rattus norvegicus OX=10116 GN=Minpp1 PE=1 SV=3	sp|O35217|MINP1_RAT (+2)	55 kDa	5	nd
Cell adhesion molecule 3 OS=Rattus norvegicus OX=10116 GN=Cadm3 PE=1 SV=1	sp|Q1WIM3|CADM3_RAT (+1)	43 kDa	5	252(S)
Tubulin alpha-1A chain OS=Rattus norvegicus OX=10116 GN=Tuba1a PE=1 SV=1	sp|P68370|TBA1A_RAT (+4)	50 kDa	5	376(U)
Proteasome subunit alpha type-3 OS=Rattus norvegicus OX=10116 GN=Psma3 PE=1 SV=3	sp|P18422|PSA3_RAT	28 kDa	5	nd
Thiosulfate sulfurtransferase OS=Rattus norvegicus OX=10116 GN=Tst PE=1 SV=3	sp|P24329|THTR_RAT	33 kDa	5	nd
Prostaglandin-H2 D-isomerase OS=Rattus norvegicus OX=10116 GN=Ptgds PE=1 SV=2	sp|P22057|PTGDS_RAT	21 kDa	5	nd
Ras-related protein Rab-1A OS=Rattus norvegicus OX=10116 GN=Rab1A PE=1 SV=3	sp|Q6NYB7|RAB1A_RAT (+2)	23 kDa	5	nd
Carbonic anhydrase 2 OS=Rattus norvegicus OX=10116 GN=Ca2 PE=1 SV=2	sp|P27139|CAH2_RAT	29 kDa	5	nd
Plasma membrane calcium-transporting ATPase 1 OS=Rattus norvegicus OX=10116 GN=Atp2b1 PE=1 SV=3	sp|P11505|AT2B1_RAT	135 kDa	5	nd
Alpha-enolase OS=Rattus norvegicus OX=10116 GN=Eno1 PE=1 SV=4	sp|P04764|ENOA_RAT (+1)	47 kDa	5	119(U)
Beta-hexosaminidase subunit alpha OS=Rattus norvegicus OX=10116 GN=Hexa PE=2 SV=1	sp|Q641X3|HEXA_RAT	61 kDa	5	nd
Myc box-dependent-interacting protein 1 OS=Rattus norvegicus OX=10116 GN=Bin1 PE=1 SV=1	sp|O08839|BIN1_RAT	65 kDa	5	nd
4F2 cell-surface antigen heavy chain OS=Rattus norvegicus OX=10116 GN=Slc3a2 PE=1 SV=1	sp|Q794F9|4F2_RAT (+1)	58 kDa	5	nd
Reticulon-1 OS=Rattus norvegicus OX=10116 GN=Rtn1 PE=1 SV=1	sp|Q64548|RTN1_RAT	83 kDa	4	nd
Serine/threonine-protein phosphatase 2B catalytic subunit alpha isoform OS=Rattus norvegicus OX=10116 GN=Ppp3ca PE=1 SV=1	sp|P63329|PP2BA_RAT	59 kDa	4	nd
Protein FAM136A OS=Rattus norvegicus OX=10116 GN=Fam136a PE=1 SV=1	sp|B0BN94|F136A_RAT	16 kDa	4	110(U)
Carboxypeptidase D OS=Rattus norvegicus OX=10116 GN=Cpd PE=1 SV=2	sp|Q9JHW1|CBPD_RAT (+2)	153 kDa	4	nd
Neuroligin-3 OS=Rattus norvegicus OX=10116 GN=Nlgn3 PE=1 SV=1	sp|Q62889|NLGN3_RAT (+2)	94 kDa	4	nd
Pleiotrophin OS=Rattus norvegicus OX=10116 GN=Ptn PE=1 SV=1	sp|P63090|PTN_RAT	19 kDa	4	131(S);141(S)
Cell adhesion molecule 2 OS=Rattus norvegicus OX=10116 GN=Cadm2 PE=1 SV=2	sp|Q1WIM2|CADM2_RAT (+2)	48 kDa	4	nd
ATP synthase subunit gamma, mitochondrial OS=Rattus norvegicus OX=10116 GN=Atp5f1c PE=1 SV=2	sp|P35435|ATPG_RAT (+1)	30 kDa	4	nd
Alcohol dehydrogenase class-3 OS=Rattus norvegicus OX=10116 GN=Adh5 PE=1 SV=2	sp|P12711|ADHX_RAT (+1)	40 kDa	4	nd
Ras-related protein Rap-1b OS=Rattus norvegicus OX=10116 GN=Rap1b PE=1 SV=2	sp|Q62636|RAP1B_RAT	21 kDa	4	nd
Inactive dipeptidyl peptidase 10 OS=Rattus norvegicus OX=10116 GN=Dpp10 PE=1 SV=1	sp|Q6Q629|DPP10_RAT (+1)	91 kDa	4	nd
Cytochrome b-c1 complex subunit 6, mitochondrial OS=Rattus norvegicus OX=10116 GN=Uqcrh PE=3 SV=1	sp|Q5M9I5|QCR6_RAT	10 kDa	4	35(S);51(S)
NADH dehydrogenase [ubiquinone] flavoprotein 2, mitochondrial OS=Rattus norvegicus OX=10116 GN=Ndufv2 PE=1 SV=2	sp|P19234|NDUV2_RAT	27 kDa	4	nd
Glyoxalase domain-containing protein 4 OS=Rattus norvegicus OX=10116 GN=Glod4 PE=1 SV=1	sp|Q5I0D1|GLOD4_RAT	33 kDa	4	206(U)
Transaldolase OS=Rattus norvegicus OX=10116 GN=Taldo1 PE=1 SV=2	sp|Q9EQS0|TALDO_RAT	37 kDa	4	nd
Peroxiredoxin-4 OS=Rattus norvegicus OX=10116 GN=Prdx4 PE=2 SV=1	sp|Q9Z0V5|PRDX4_RAT	31 kDa	4	nd
Alpha-actinin-1 OS=Rattus norvegicus OX=10116 GN=Actn1 PE=1 SV=1	sp|Q9Z1P2|ACTN1_RAT (+2)	103 kDa	4	nd
Ras-related protein Rab-11B OS=Rattus norvegicus OX=10116 GN=Rab11b PE=1 SV=4	sp|O35509|RB11B_RAT (+2)	24 kDa	4	nd
Spliceosome RNA helicase Ddx39b OS=Rattus norvegicus OX=10116 GN=Ddx39b PE=2 SV=3	sp|Q63413|DX39B_RAT (+1)	49 kDa	4	nd
Aggrecan core protein OS=Rattus norvegicus OX=10116 GN=Acan PE=1 SV=2	sp|P07897|PGCA_RAT (+2)	221 kDa	4	nd
Fibronectin OS=Rattus norvegicus OX=10116 GN=Fn1 PE=1 SV=2	sp|P04937|FINC_RAT (+2)	273 kDa	4	nd
Calsyntenin-2 OS=Rattus norvegicus OX=10116 GN=Clstn2 PE=2 SV=1	sp|Q8VDA1|CSTN2_RAT (+2)	108 kDa	4	312(U)
Carnitine O-palmitoyltransferase 2, mitochondrial OS=Rattus norvegicus OX=10116 GN=Cpt2 PE=1 SV=1	sp|P18886|CPT2_RAT	74 kDa	4	nd
Ras-related protein Rab-3A OS=Rattus norvegicus OX=10116 GN=Rab3a PE=1 SV=1	sp|P63012|RAB3A_RAT	25 kDa	4	nd
Pyridoxal kinase OS=Rattus norvegicus OX=10116 GN=Pdxk PE=1 SV=1	sp|O35331|PDXK_RAT (+2)	35 kDa	3	nd
Proteasome subunit beta type-6 OS=Rattus norvegicus OX=10116 GN=Psmb6 PE=1 SV=3	sp|P28073|PSB6_RAT (+1)	25 kDa	3	nd
Excitatory amino acid transporter 2 OS=Rattus norvegicus OX=10116 GN=Slc1a2 PE=1 SV=2	sp|P31596|EAA2_RAT	62 kDa	3	nd
Neuroligin-2 OS=Rattus norvegicus OX=10116 GN=Nlgn2 PE=1 SV=1	sp|Q62888|NLGN2_RAT (+2)	91 kDa	3	nd
Histidine-rich glycoprotein OS=Rattus norvegicus OX=10116 GN=Hrg PE=1 SV=1	sp|Q99PS8|HRG_RAT (+2)	59 kDa	3	103(U)
Aminopeptidase B OS=Rattus norvegicus OX=10116 GN=Rnpep PE=1 SV=2	sp|O09175|AMPB_RAT (+1)	73 kDa	3	nd
Cell cycle exit and neuronal differentiation protein 1 OS=Rattus norvegicus OX=10116 GN=Cend1 PE=1 SV=1	sp|Q5FVI4|CEND_RAT	15 kDa	3	nd
Protein tweety homolog 1 OS=Rattus norvegicus OX=10116 GN=Ttyh1 PE=1 SV=1	sp|P0C5X8|TTYH1_RAT	49 kDa	3	nd
Septin-2 OS=Rattus norvegicus OX=10116 GN=Septin2 PE=1 SV=1	sp|Q91Y81|SEPT2_RAT	42 kDa	3	nd
Attractin OS=Rattus norvegicus OX=10116 GN=Atrn PE=2 SV=1	sp|Q99J86|ATRN_RAT	159 kDa	3	nd
Inositol monophosphatase 1 OS=Rattus norvegicus OX=10116 GN=Impa1 PE=1 SV=2	sp|P97697|IMPA1_RAT (+1)	31 kDa	3	nd
Hydroxyacylglutathione hydrolase, mitochondrial OS=Rattus norvegicus OX=10116 GN=Hagh PE=1 SV=2	sp|O35952|GLO2_RAT (+1)	34 kDa	3	nd
Beta-mannosidase OS=Rattus norvegicus OX=10116 GN=Manba PE=2 SV=1	sp|Q4FZV0|MANBA_RAT	101 kDa	3	nd
V-type proton ATPase subunit E 1 OS=Rattus norvegicus OX=10116 GN=Atp6v1e1 PE=1 SV=1	sp|Q6PCU2|VATE1_RAT (+1)	26 kDa	3	nd
Adenosine 5'-monophosphoramidase HINT1 OS=Rattus norvegicus OX=10116 GN=Hint1 PE=1 SV=5	sp|P62959|HINT1_RAT	14 kDa	3	84(U)
T-cell immunomodulatory protein OS=Rattus norvegicus OX=10116 GN=Itfg1 PE=1 SV=1	sp|Q8R4E1|TIP_RAT (+1)	67 kDa	3	nd
Laminin subunit beta-2 OS=Rattus norvegicus OX=10116 GN=Lamb2 PE=1 SV=1	sp|P15800|LAMB2_RAT (+1)	196 kDa	3	nd
Mitogen-activated protein kinase 1 OS=Rattus norvegicus OX=10116 GN=Mapk1 PE=1 SV=3	sp|P63086|MK01_RAT	41 kDa	3	nd
Septin-7 OS=Rattus norvegicus OX=10116 GN=Septin7 PE=1 SV=1	sp|Q9WVC0|SEPT7_RAT (+3)	51 kDa	3	nd
40S ribosomal protein SA OS=Rattus norvegicus OX=10116 GN=Rpsa PE=1 SV=3	sp|P38983|RSSA_RAT	33 kDa	3	nd
V-type proton ATPase subunit C 1 OS=Rattus norvegicus OX=10116 GN=Atp6v1c1 PE=1 SV=1	sp|Q5FVI6|VATC1_RAT	44 kDa	3	nd
Synaptogyrin-1 OS=Rattus norvegicus OX=10116 GN=Syngr1 PE=1 SV=1	sp|Q62876|SNG1_RAT	26 kDa	3	nd
EGF domain-specific O-linked N-acetylglucosamine transferase OS=Rattus norvegicus OX=10116 GN=Eogt PE=2 SV=1	sp|Q5NDL0|EOGT_RAT (+1)	62 kDa	3	nd
Protein NDRG2 OS=Rattus norvegicus OX=10116 GN=Ndrg2 PE=1 SV=1	sp|Q8VBU2|NDRG2_RAT (+2)	41 kDa	3	nd
Proteasome subunit alpha type-2 OS=Rattus norvegicus OX=10116 GN=Psma2 PE=1 SV=3	sp|P17220|PSA2_RAT	26 kDa	3	nd
Cysteine and histidine-rich domain-containing protein 1 OS=Rattus norvegicus OX=10116 GN=Chordc1 PE=3 SV=1	sp|D4A4T9|CHRD1_RAT	37 kDa	3	5(U)
Thimet oligopeptidase OS=Rattus norvegicus OX=10116 GN=Thop1 PE=1 SV=4	sp|P24155|THOP1_RAT	78 kDa	3	nd
Peroxiredoxin-6 OS=Rattus norvegicus OX=10116 GN=Prdx6 PE=1 SV=3	sp|O35244|PRDX6_RAT	25 kDa	3	nd
OX-2 membrane glycoprotein OS=Rattus norvegicus OX=10116 GN=Cd200 PE=2 SV=1	sp|P04218|OX2G_RAT (+1)	31 kDa	3	nd
ADP/ATP translocase 1 OS=Rattus norvegicus OX=10116 GN=Slc25a4 PE=1 SV=3	sp|Q05962|ADT1_RAT (+2)	33 kDa	3	nd
ADP-ribosylation factor 3 OS=Rattus norvegicus OX=10116 GN=Arf3 PE=2 SV=2	sp|P61206|ARF3_RAT (+3)	21 kDa	3	nd
Dipeptidyl aminopeptidase-like protein 6 OS=Rattus norvegicus OX=10116 GN=Dpp6 PE=1 SV=1	sp|P46101|DPP6_RAT (+1)	97 kDa	3	nd
ATP synthase F(0) complex subunit B1, mitochondrial OS=Rattus norvegicus OX=10116 GN=Atp5pb PE=1 SV=1	sp|P19511|AT5F1_RAT	29 kDa	3	nd
Angiotensinogen OS=Rattus norvegicus OX=10116 GN=Agt PE=1 SV=1	sp|P01015|ANGT_RAT	52 kDa	3	nd
Neural cell adhesion molecule L1 OS=Rattus norvegicus OX=10116 GN=L1cam PE=1 SV=3	sp|Q05695|L1CAM_RAT (+2)	141 kDa	3	nd
Sortilin-related receptor OS=Rattus norvegicus OX=10116 GN=Sorl1 PE=1 SV=1	sp|P0DSP1|SORL_RAT	247 kDa	3	nd
Cytoplasmic dynein 1 light intermediate chain 1 OS=Rattus norvegicus OX=10116 GN=Dync1li1 PE=1 SV=1	sp|Q9QXU8|DC1L1_RAT (+1)	57 kDa	3	nd
Proteasome subunit alpha type-6 OS=Rattus norvegicus OX=10116 GN=Psma6 PE=1 SV=1	sp|P60901|PSA6_RAT	27 kDa	3	nd
Myristoylated alanine-rich C-kinase substrate OS=Rattus norvegicus OX=10116 GN=Marcks PE=1 SV=2	sp|P30009|MARCS_RAT (+1)	30 kDa	3	nd
Agrin OS=Rattus norvegicus OX=10116 GN=Agrn PE=1 SV=2	sp|P25304|AGRIN_RAT (+2)	209 kDa	3	nd
Dynamin-1 OS=Rattus norvegicus OX=10116 GN=Dnm1 PE=1 SV=2	sp|P21575|DYN1_RAT	97 kDa	3	nd
Neuromodulin OS=Rattus norvegicus OX=10116 GN=Gap43 PE=1 SV=1	sp|P07936|NEUM_RAT	24 kDa	3	nd
Angiotensin-converting enzyme OS=Rattus norvegicus OX=10116 GN=Ace PE=1 SV=1	sp|P47820|ACE_RAT	151 kDa	3	nd
Neuronal cell adhesion molecule OS=Rattus norvegicus OX=10116 GN=Nrcam PE=1 SV=2	sp|P97686|NRCAM_RAT (+9)	134 kDa	3	68(S);567(S)
Succinate dehydrogenase [ubiquinone] iron-sulfur subunit, mitochondrial OS=Rattus norvegicus OX=10116 GN=Sdhb PE=2 SV=2	sp|P21913|SDHB_RAT	32 kDa	3	nd
Protein O-glucosyltransferase 3 OS=Rattus norvegicus OX=10116 GN=Poglut3 PE=2 SV=1	sp|Q566E5|PLGT3_RAT	59 kDa	3	nd
Adenosylhomocysteinase OS=Rattus norvegicus OX=10116 GN=Ahcy PE=1 SV=3	sp|P10760|SAHH_RAT	48 kDa	3	nd
Fumarylacetoacetase OS=Rattus norvegicus OX=10116 GN=Fah PE=1 SV=1	sp|P25093|FAAA_RAT	46 kDa	2	nd
Dihydrolipoyllysine-residue acetyltransferase component of pyruvate dehydrogenase complex, mitochondrial OS=Rattus norvegicus OX=10116 GN=Dlat PE=1 SV=3	sp|P08461|ODP2_RAT	67 kDa	2	nd
Annexin A2 OS=Rattus norvegicus OX=10116 GN=Anxa2 PE=1 SV=2	sp|Q07936|ANXA2_RAT	39 kDa	2	nd
Syntaxin-1B OS=Rattus norvegicus OX=10116 GN=Stx1b PE=1 SV=1	sp|P61265|STX1B_RAT	33 kDa	2	nd
Protein kinase C and casein kinase substrate in neurons protein 1 OS=Rattus norvegicus OX=10116 GN=Pacsin1 PE=1 SV=1	sp|Q9Z0W5|PACN1_RAT (+1)	50 kDa	2	nd
Claudin-11 OS=Rattus norvegicus OX=10116 GN=Cldn11 PE=1 SV=1	sp|Q99P82|CLD11_RAT (+1)	22 kDa	2	nd
Cytosol aminopeptidase OS=Rattus norvegicus OX=10116 GN=Lap3 PE=1 SV=1	sp|Q68FS4|AMPL_RAT	56 kDa	2	nd
Ketimine reductase mu-crystallin OS=Rattus norvegicus OX=10116 GN=Crym PE=1 SV=1	sp|Q9QYU4|CRYM_RAT (+1)	34 kDa	2	nd
Sodium channel subunit beta-1 OS=Rattus norvegicus OX=10116 GN=Scn1b PE=1 SV=1	sp|Q00954|SCN1B_RAT (+1)	25 kDa	2	nd
Disintegrin and metalloproteinase domain-containing protein 10 OS=Rattus norvegicus OX=10116 GN=Adam10 PE=1 SV=2	sp|Q10743|ADA10_RAT	84 kDa	2	nd
Proteasome subunit alpha type-7 OS=Rattus norvegicus OX=10116 GN=Psma7 PE=1 SV=1	sp|P48004|PSA7_RAT (+1)	28 kDa	2	nd
Cell adhesion molecule 4 OS=Rattus norvegicus OX=10116 GN=Cadm4 PE=1 SV=1	sp|Q1WIM1|CADM4_RAT (+1)	43 kDa	2	nd
Synaptic vesicle glycoprotein 2B OS=Rattus norvegicus OX=10116 GN=Sv2b PE=1 SV=1	sp|Q63564|SV2B_RAT	78 kDa	2	nd
Branched-chain-amino-acid aminotransferase, cytosolic OS=Rattus norvegicus OX=10116 GN=Bcat1 PE=1 SV=1	sp|P54690|BCAT1_RAT (+1)	46 kDa	2	nd
COP9 signalosome complex subunit 3 OS=Rattus norvegicus OX=10116 GN=Cops3 PE=1 SV=1	sp|Q68FW9|CSN3_RAT	48 kDa	2	nd
Transmembrane protein 132A OS=Rattus norvegicus OX=10116 GN=Tmem132a PE=1 SV=1	sp|Q80WF4|T132A_RAT (+1)	111 kDa	2	nd
CD9 antigen OS=Rattus norvegicus OX=10116 GN=Cd9 PE=1 SV=2	sp|P40241|CD9_RAT	25 kDa	2	nd
Dynamin-1-like protein OS=Rattus norvegicus OX=10116 GN=Dnm1l PE=1 SV=1	sp|O35303|DNM1L_RAT	84 kDa	2	nd
DnaJ homolog subfamily C member 10 OS=Rattus norvegicus OX=10116 GN=Dnajc10 PE=2 SV=2	sp|Q498R3|DJC10_RAT	91 kDa	2	nd
Gap junction alpha-1 protein OS=Rattus norvegicus OX=10116 GN=Gja1 PE=1 SV=2	sp|P08050|CXA1_RAT	43 kDa	2	nd
Superoxide dismutase [Mn], mitochondrial OS=Rattus norvegicus OX=10116 GN=Sod2 PE=1 SV=2	sp|P07895|SODM_RAT	25 kDa	2	nd
Mitochondrial import inner membrane translocase subunit Tim10 OS=Rattus norvegicus OX=10116 GN=Timm10 PE=3 SV=1	sp|P62074|TIM10_RAT	10 kDa	2	50(S)
Solute carrier family 12 member 5 OS=Rattus norvegicus OX=10116 GN=Slc12a5 PE=1 SV=2	sp|Q63633|S12A5_RAT	126 kDa	2	nd
Tyrosine-protein phosphatase non-receptor type substrate 1 OS=Rattus norvegicus OX=10116 GN=Sirpa PE=1 SV=1	sp|P97710|SHPS1_RAT (+1)	56 kDa	2	nd
Glutamate decarboxylase 2 OS=Rattus norvegicus OX=10116 GN=Gad2 PE=1 SV=1	sp|Q05683|DCE2_RAT	65 kDa	2	nd
ATP synthase subunit O, mitochondrial OS=Rattus norvegicus OX=10116 GN=Atp5po PE=1 SV=1	sp|Q06647|ATPO_RAT	23 kDa	2	nd
Peroxiredoxin-5, mitochondrial OS=Rattus norvegicus OX=10116 GN=Prdx5 PE=1 SV=1	sp|Q9R063|PRDX5_RAT (+1)	22 kDa	2	nd
Apolipoprotein E OS=Rattus norvegicus OX=10116 GN=Apoe PE=1 SV=2	sp|P02650|APOE_RAT (+1)	36 kDa	2	nd
Sodium-coupled neutral amino acid transporter 3 OS=Rattus norvegicus OX=10116 GN=Slc38a3 PE=2 SV=1	sp|Q9JHZ9|S38A3_RAT	56 kDa	2	nd
Contactin-associated protein 1 OS=Rattus norvegicus OX=10116 GN=Cntnap1 PE=1 SV=1	sp|P97846|CNTP1_RAT	156 kDa	2	nd
Excitatory amino acid transporter 1 OS=Rattus norvegicus OX=10116 GN=Slc1a3 PE=1 SV=2	sp|P24942|EAA1_RAT (+4)	60 kDa	2	nd
Serine/threonine-protein phosphatase 2A catalytic subunit beta isoform OS=Rattus norvegicus OX=10116 GN=Ppp2cb PE=2 SV=1	sp|P62716|PP2AB_RAT (+2)	36 kDa	2	nd
Histone H3.3 OS=Rattus norvegicus OX=10116 GN=H3-3b PE=1 SV=2	sp|P84245|H33_RAT (+5)	15 kDa	2	nd
Phosphatidylinositol transfer protein alpha isoform OS=Rattus norvegicus OX=10116 GN=Pitpna PE=1 SV=2	sp|P16446|PIPNA_RAT (+1)	32 kDa	2	nd
Cytochrome c oxidase subunit 5A, mitochondrial OS=Rattus norvegicus OX=10116 GN=Cox5a PE=1 SV=1	sp|P11240|COX5A_RAT	16 kDa	2	nd
Ectonucleotide pyrophosphatase/phosphodiesterase family member 2 OS=Rattus norvegicus OX=10116 GN=Enpp2 PE=1 SV=2	sp|Q64610|ENPP2_RAT	102 kDa	2	nd
Complement C5 OS=Rattus norvegicus OX=10116 GN=C5 PE=1 SV=3	sp|P08650|CO5_RAT (+1)	189 kDa	2	nd
Secernin-1 OS=Rattus norvegicus OX=10116 GN=Scrn1 PE=1 SV=1	sp|Q6AY84|SCRN1_RAT	46 kDa	2	nd
Phosphoinositide 3-kinase regulatory subunit 4 OS=Rattus norvegicus OX=10116 GN=Pik3r4 PE=3 SV=2	sp|P0C0R5|PI3R4_RAT	152 kDa	2	nd
Protein O-glucosyltransferase 1 OS=Rattus norvegicus OX=10116 GN=Poglut1 PE=3 SV=1	sp|G3V9D0|PGLT1_RAT (+1)	47 kDa	2	nd
Tissue alpha-L-fucosidase OS=Rattus norvegicus OX=10116 GN=Fuca1 PE=1 SV=1	sp|P17164|FUCO_RAT (+1)	53 kDa	2	nd
Di-N-acetylchitobiase OS=Rattus norvegicus OX=10116 GN=Ctbs PE=1 SV=1	sp|Q01460|DIAC_RAT	42 kDa	2	nd
Alpha-1-antiproteinase OS=Rattus norvegicus OX=10116 GN=Serpina1 PE=1 SV=2	sp|P17475|A1AT_RAT (+2)	46 kDa	2	nd
